# Supplementary material for: Impact of whole genome sequencing on the care pathway for patients with cancer of unknown primary
Source: ESMO Open. 2025 May 8;10(5):105069. doi: 10.1016/j.esmoop.2025.105069 (PMC12136782; doi:10.1016/j.esmoop.2025.105069)
Supplement: Supplementary Table S2 [file mmc3.xlsx]

## Sheet: Sheet1
Supplementary Table S2: Histopathology and WGS/WTS results
Patient	Revision of histopathology	Preferred histopathological subtype	Prefered origin based on histopathology	Keratin 7	Keratin 20	Site of biopsy for WGS	Tumor cell percentage (%)	WGS molecular ToO	WGS prediction value (%)	WTS molecular ToO	WTS prediciton value (%)	Combined molecular ToO	Combined prediction value (%)	Definitive diagnosis
1	Yes	Non-small cell caricinoma, preferably squamous cell carcinoma	Inconclusive	Negative	Negative	Lymph node	30	Lung: Non-small Cell	23	N/A		N/A		Results inconclusive /CUP	CUP = cancer of unknown primary
2	Yes	Medullary thyroid cancer	Thyroid	Positive	Negative	Liver	87	Breast	18	N/A		N/A		Thyroid gland	N/A = not applicable
3	No	Adenocarcinoma	Inconclusive	Positive	Negative	Lung	36	Lung: Non-small Cell	100	Lung: Non-small Cell	84	Lung: Non-small Cell	99	Lung: Non-small Cell	NET = neuroendocrine tumor
4	Yes	Non-small cell carcinoma, preferably adenocarcinoma	Inconclusive	Positive	Positive	Liver	67	Lung: Non-small Cell	100	Lung: Non-small Cell	44	Lung: Non-small Cell	98	Lung: Non-small Cell	ToO = tumor of origin
5	Yes	Non-small cell carcinoma	Bile duct/pancreatic	Positive	Negative	Lymph node	21	Gist	36	Lymphoid tissue	70	Lung: Non-small Cell	20	Results inconclusive /CUP	WGS = whole genome sequencing
6	Yes	Neuroendocrine carcinoma	Lung	Positive	Negative	Lymph node	40	Lung: Non-small Cell	100	N/A		N/A		Lung: Non-small Cell	WTS = whole transciptome sequencing
7	Yes	Non-small cell carcinoma, preferably adenocarcinoma	Lung	Positive	Negative	Liver	76	Lung: Non-small Cell	74	N/A		N/A		Lung: Non-small Cell
8	Yes	Squamous cell carcinoma	Head & Neck	Negative	Negative	Other	20	Skin: Other	95.9	N/A		N/A		Skin: Other
9	No	Non-small cell carcinoma	Inconclusive	Negative	Negative	Lymph node	48	Kidney	98	Kidney	92	Kidney	99	Kidney
10	Yes	Non-small cell carcinoma	Inconclusive	Positive	Negative	Lymph node	59	Lung: Non-small Cell	99.6	N/A		N/A		Lung: Non-small Cell
11	Yes	Adenocarcinoma	Inconclusive	Positive	Negative	Liver	22	Bile duct/Gallbadder	78	N/A		N/A		Bile duct/Gallbadder
12	No	Non-small cell carcinoma	Inconclusive	Positive	Negative	Liver	58	Lung: Small Cell	63	N/A		N/A		Lung, unspecified
13	Yes	Non-small cell carcinoma	Inconclusive	Positive	Negative	Liver	14	Gist	28	Liver	52	Liver	23	Bile duct/Gallbadder
14	No	Adenocarcinoma	Lung	Negative	Negative	Liver	14	Colorectum/Appendix/ Small intestine	68	Pancreas	47	Esophagus/Stomach	50	Colorectum/Appendix/ Small intestine
15	Yes	Squamous cell carcinoma	Inconclusive	Not performed	Not performed	Lymph node	59	Urothelial tract	97	N/A		N/A		Urothelial tract
16	Yes	Non-small cell carcinoma	Inconclusive	Negative	Negative	Other	27	Kidney	98	Kidney	82	Kidney	98	Kidney
17	No	Adenocarcinoma	Inconclusive	Positive	Negative	Other	22	Pancreas	97	N/A		N/A		Pancreas
18	No	Adenocarcinoma	Inconclusive	Positive	Positive	Other	63	Colorectum/Appendix/ Small intestine	97	N/A		N/A		Colorectum/Appendix/ Small intestine
19	Yes	Adenocarcinoma with neuroendocrine features	Gastro intestinal	Not performed	Not performed	Lymph node	23	Lung: Non-small Cell	100	N/A		N/A		Lung, unspecified
20	Yes	Non-small cell carcinoma	Sarcomatoid	Negative	Positive	Other	23	Leiomyosarcoma	97	Leiomyosarcoma	51	Leiomyosarcoma	96	Leiomyosarcoma
21	No	Carcinoma (undefined)	Inconclusive	Positive	Negative	Liver	43	Lung: Non-small Cell	100	Lung: Non-small Cell	45	Lung: Non-small Cell	98	Lung: Non-small Cell
22	Yes	Non-small cell carcinoma	Inconclusive	Positive	Negative	Lymph node	16	Breast	64	Lymphoid tissue	64	Breast	40	Breast
23	No	Adenocarcinoma	Inconclusive	Negative	Negative	Other	Insufficient	N/A	N/A	N/A		N/A		Ovary/Fallopian tube
24	Yes	Adenocarcinoma	Inconclusive	Not performed	Not performed	Other	94	Ovary/Fallopian tube	67	Anogenital	55	Ovary/Fallopian tube	36	Ovary/Fallopian tube
25	Yes	Adenocarcinoma	Inconclusive	Negative	Not performed	Liver	87	Lung: NET	42	N/A		N/A		Small intestine/Colorectum: NET
26	Yes	Adenocarcinoma	Inconclusive	Positive	Positive	Lymph node	34	Colorectum/Appendix/ Small intestine	51	Esophagus/Stomach	52	Colorectum/Appendix	39	Results inconclusive /CUP
27	Yes	Non-small cell carcinoma	Bile duct/pancreatic	Negative	Negative	Liver	Insufficient	N/A	N/A	N/A		N/A		Esophagus/Stomach
28	Yes	Neuroendocrine carcinoma	Pancreas	Negative	Not performed	Liver	39	Lung: NET	57	Pancreas: NET	65	Lung: NET	36	Small intestine/Colorectum: NET
29	Yes	Non-small cell carcinoma, preferably adenocarcinoma	Inconclusive	Positive	Negative	Other	Insufficient	N/A	N/A	N/A		N/A		Results inconclusive /CUP
30	No	Carcinoma (undefined)	Inconclusive	Negative	Positive	Lymph node	61	Colorectum/Appendix/ Small intestine	80	Esophagus/Stomach	54	Colorectum/Appendix/ Small intestine	72	Results inconclusive /CUP
31	Yes	Non-small cell carcinoma	Inconclusive	Positive	Negative	Liver	Insufficient	N/A	N/A	N/A		N/A		Esophagus/Stomach
32	Yes	Adenocarcinoma	Inconclusive	Not performed	Not performed	Other	Insufficient	N/A	N/A	N/A		N/A		Colorectum/Appendix/ Small intestine
33	Yes	Carcinoma (undefined)	Inconclusive	Positive	Negative	Lymph node	33	Urothelial tract	23	Lung: Non-small Cell	48	Lung: Non-small Cell	20	Results inconclusive /CUP
34	Yes	Non-small cell carcinoma	Inconclusive	Positive	Not assessable	Liver	Insufficient	N/A	N/A	N/A		N/A		Results inconclusive /CUP
35	No	Squamous cell carcinoma	Inconclusive	Positive	Negative	Lymph node	48	Skin: Other	79	Head and Neck: Other	65	Head and Neck: Other	35	Skin: Other
36	Yes	Adenocarcinoma	Inconclusive	Positive	Negative	Other	11	Urothelial tract	24	N/A		N/A		Ovary/Fallopian tube
37	Yes	Non-small cell carcinoma	Inconclusive	Negative	Negative	Liver	81	Bile duct/Gallbadder	94	Bile duct/Gallbadder	28	Bile duct/Gallbadder	86	Bile duct/Gallbadder
38	Yes	Sarcoma	Sarcomatoid	Positive	Negative	Other	43	Bone/Soft tissue: Other	26	Leiomyosarcoma	41	Results inconclusive	22	Leiomyosarcoma
39	No	Adenocarcinoma	Gastro intestinal	Negative	Negative	Liver	89	Bile duct/Gallbadder	46	Pancreas: NET	53	Lung: Non-small Cell	25	Bile duct/Gallbadder
40	Yes	Non-small cell carcinoma, preferably adenocarcinoma	Inconclusive	Positive	Negative	Other	39	Lung: Non-small Cell	96	Lung: Non-small Cell	82	Lung: Non-small Cell	98	Lung: Non-small Cell
41	No	Adenocarcinoma	Inconclusive	Positive	Positive	Other	Insufficient	N/A	N/A	N/A		N/A		Results inconclusive /CUP
42	Yes	Non-small cell carcinoma, preferably adenocarcinoma	Inconclusive	Positive	Not performed	Liver	24	Pancreas: NET	63	Bile duct/Gallbadder	54	Pancreas: NET	42	Results inconclusive /CUP
43	Yes	Adenocarcinoma	Inconclusive	Positive	Negative	Liver	30	Pancreas	84	Bile duct/Gallbadder	67	Pancreas	50	Bile duct/Gallbadder
44	Yes	Non-small cell carcinoma	Inconclusive	Positive	Negative	Liver	61	Lung: Small Cell	84	Lung: Non-small Cell	32	Lung: Non-small Cell	36	Lung: Non-small Cell
45	Yes	Non-small cell carcinoma, preferably adenocarcinoma	Inconclusive	Positive	Negative	Other	37	Lung: Non-small Cell	100	N/A		N/A		Lung: Non-small Cell
46	Yes	Non-small cell carcinoma	Inconclusive	Positive	Negative	Other	44	Bone/Soft tissue: Other	32	N/A		N/A		Bone/Soft tissue: Other
47	No	Non-small cell carcinoma, preferably adenocarcinoma	Inconclusive	Positive	Negative	Lymph node	18	Lung: Non-small Cell	100	N/A		N/A		Lung: Non-small Cell
48	Yes	Poorly differentiated carcinoma, preferably adenocarcinoma	NUT carcinoma	Positive	Positive	Other	78	Esophagus/Stomach	25	Uterus: Endometrium	71	Head and Neck: Other	21	Results inconclusive /CUP
49	Yes	Adenocarcinoma	Inconclusive	Positive	Positive	Other	19	Pancreas	90	N/A		N/A		Pancreas
50	Yes	Non-small cell carcinoma	Urothelial tract	Negative	Negative	Other	14	Kidney	27	N/A		N/A		Kidney
51	Yes	Non-small cell carcinoma	Inconclusive	Positive	Positive	Lymph node	90	Lung: Non-small Cell	99	Urothelial tract	27	Lung: Non-small Cell	95	Lung: Non-small Cell
52	Yes	Non-small cell carcinoma	Inconclusive	Negative	Negative	Other	37	Kidney	72	Kidney	71	Kidney	88	Results inconclusive /CUP
53	No	Adenocarcinoma	Inconclusive	Positive	Negative	Other	Insufficient	N/A	N/A	N/A		N/A		Results inconclusive /CUP
54	Yes	Adenocarcinoma	Pancreas	Positive	Positive	Liver	48	Colorectum/Appendix/ Small intestine	25	Esophagus/Stomach	56	Colorectum/Appendix/ Small intestine	21	Results inconclusive /CUP
